# Supplementary material for: Effectiveness of Shared Decision-making Training Programs for Health Care Professionals Using Reflexivity Strategies: Secondary Analysis of a Systematic Review
Source: JMIR Med Educ. 2022 Dec 7;8(4):e42033. doi: 10.2196/42033 (PMC9773026; doi:10.2196/42033)
Supplement: Multimedia Appendix 1 [file mededu_v8i4e42033_app1.xlsx]

## Sheet: Extraction grid
Extraction grid on training Healthcare professionnals on Share-decision Making using reflexivity strategies
1. Information on articles and studies	Items		Définition	Answer (type the answer please)		Num.	Page
	1.1. Auteur (s)		The autor (s) of the article, if it is between 1 et 3, please cite them, if its above, put the firsgt auteur followed by «et al.»
	1.2. Year of publication		The year when the article is published
	1.3. Country of publication		The country in which the pricipal author is affiliated
	1.4. Language of publication		The language in wich the article is published
	1.5. Journal		The name of the journal that accepted to publish the article
	Items	Sub items		Yes =1, No = 0
	1.6. Type of study design	RCT
		NRCT
		CBA
		ITS
		Not specified
	1.7. information sources type of measurement	a. patient reported outcome
		b. healthcare professional reported outcome
		c. observer reported outcome
		a and b
		a and c
		b and c
		a, b and c
	Items	Définitions		Num.
	1.8. Number of the study participants (by gender)	Our study populations are healthcare professionnels. In fact, the question in link with the number of participants means the number of healthcare professionals that participated to the study			Homme
					Femme
					Non spécifié
	1.9. Among participants, is there any ather knowledge users (a part from halthcare professionals)?	Healthcare professionalsare population study, but it is possible that some trainings target other knowledge users such as patients, managers, caregivers... if so, specify them. Put "yes" "no" or "not specified".			Oui
					Non
					Non spécifié
	1.10. Is there any other outcome (apart from SDM) reported by the study? For example: any result that reports a positive or negative effect of the training that is related either to the patient (e.g. his attitude, his appreciation of the service received, his state of health), or to the health professional (e.g. his relationship with other professionals, communication with the patient), or in rel…	Outcome (s) related to patients
		Outcome (s) related to healthcare professionals
		Outcome (s) related to health organisations
		Other (named)
		Not specified
2. Information on the training	Items		Definitions	Sous items		Yes =1, No = 0	Page (if yes)
	2.1. Language		The language (s) used during the training session	English
				French
				German
				Spanish
				Other (named)
				Not Specified
	2.2. Country		The country in which the training was hold, if there is more than one, name them	USA
				Canada
				United Kingdom (England, Nova Scotia, Wales, Northern Ireland)
				Germany
				Australia
				Netherlands
				Norway
				Switzerland
				Denmark
				Other (named)
				Not Specified
	2.3. Context of care		Refers to the level of care in which the professionals receiving the training work.	Primary care
				Specialised care
				Both
				Not Specified
	2.4. Health domain		Refers to the specialization targed by the training session	Paliative care
				Chronic diseases
				Prenatal care
				Rehabilitation
				Other (named)
				Generic
				Other (named)
				Not Specified
	2.5. Type of healthcare professionnal trained		The professionof the trainees. This section is important because training can, for example, focus on paliative care and target doctors only, nurses only or even both.	Nurses
				Doctors
				Physiotherapists
				Dentists
				Pharmacists
				Various types of professionals
				Other (named)
				Not Specified
	2.6. Healthcare professional categories		The status trainees had when attending the training session. E.g. were they pre, post licence or were there both?	Post licence
				Pre-licence
				Both
				Not Specified
	2.7. Number of healthcare professionals			Total
				Male
				Female
				Not Specified
	2.8. Mean age of trainees (healthcare profesionals)			Mean age
				Male
				Female
				Not Specified
	Item		Définitions	Sub items		Yes =1, No = 0	Page
	2.9. Type of training		Is there an academic training program (a training given during an academi course, in order to help them prepare to practice SDM in their future work), continuing education (training given as part of the capacity building of professionals in order to help them improve their practice).	Continuing
				Académic
				Not Specified
	2.10. Duration of the training		In minutes or mention «not specified»	Number of minutes
				Not Specified
	Item		Définition			Yes =1, No = 0	Page
	2.11. Was the training interprofessional oriented?		Interprofessionality is defined by D’amour et al. [22] as the development of a cohesive practice between professionals from different disciplines for the care of a single patient. Interprofessional collaboration refers to collegial, authentic, constructive, open/honest communication, mutual trust/respect, contributions from other professionals that are valued in order to achieve a common set of g…
3. Format used during the training	Items		Définition			Yes =1, No = 0	page
	3.1. Unidirectional training		Those in which the trainer delivers the whole message without asking for learner input other than questions
	3.2. Interactive training		Those delivered in a two-way manner, requiring the active contribution of learners. (The trainer delivers the information to the learners and encourages them to contribute to an exchange process.)
4. Training strategies (if any)	Item	Exemple	Définition			Yes =1, No = 0	page
	4.1. Was the training based on reflexivity strategies?	Peer-to-peer group learning or self-appraisal individual learning	Reflexivity is a form of learning based on reflection on one’s experiences applied in a professional or interprofessional context. It implies acknowledging and questioning the power dynamics implicit in a healthcare encounter; identifying the assumptions that underlie a healthcare situation; or examining the influences, such as values and beliefs, that shape healthcare practices . In sum, reflexi…
	4.1.1. Peer-to-peer group learning	Various approaches such as reflective writing exercises/groups with colleagues can be incorporated in peer-to-peer groupr learning. Reflections may be based on real cases (i.e., cases seen in practice) or fictitious ones. Everyone is called upon to give their point of view, and lessons are learned as the reflection progresses. During and at the end of the exercise, the trainer/facilitator reframe…	It allows to stimulate interaction between participants. In peer-to-peer groups, participants learn from each other’s reflections while being supported by experienced trainers/facilitators. This strategy can be organized in different ways, e.g., a few days of practice followed by a day of reflection among peers or presentation of a topic followed by a group reflection among professionals during w…
	4.2. Self-appraisal individual learning	For example, in a reflective journal where professionals might write down reflections on their practice such as all the events (positive or negative) experienced, what these events meant for them, and what they learned from these experiences. During a group training session but where participants reflect individually on a case (fictitious or real).	A self-appraisal individual learning strategy is any individual learning process in which the learner is subjected to reflection exercises or cases to be solved. The learner can also be questioned on his or her practice. The exercise might involve traps to allow learners to detect their own errors. This exercise is done individually. In a self-appraisal individual learning process, exercises such…
Shaffey et al. (2012).
Bennett-Levy, J., Thwaites, R., Chaddock, A., & Davis, M. (2009). Reflective practice in cognitive behavioural therapy: The engine of lifelong learning. In J. Stedmon & R. Dallos (Eds.), Reflective practice in psychotherapy and counselling (pp. 115–135). Maidenhead, UK: Open University Press.
Bennett-Levy, J., Turner, F., Beaty, T., Smith, M., Paterson, B., & Farmer, S. (2001). The value of self-practice of cognitive therapy techniques and self-reflection in the training therapists. Behavioural and Cognitive Psychotherapy, 29, 203–220. doi:10.1017/of cognitive S1352465801002077
Conseil de recherches en sciences humaines du Canada (2010). Énoncé de politique des trois Con s e i l s : éthique à la recherche avec des sujet humain.
Doudin PA et Pons F (2007). La Conscience : Perspectives Pédagogiques et Psychologiques, page 120, 2007, PUQ
